# Supplementary material for: Dietary Intake of Polyphenols or Polyunsaturated Fatty Acids and Its Relationship with Metabolic and Inflammatory State in Patients with Type 2 Diabetes Mellitus
Source: Nutrients. 2022 Mar 4;14(5):1083. doi: 10.3390/nu14051083 (PMC8912460; doi:10.3390/nu14051083)
Supplement: Supplementary file 1 [file nutrients-14-01083-s001.zip]

Archive with 1 entries (1 files):
- nutrients-1552901-supplementary.pdf
